# Supplementary material for: Neurocognitive dynamics and behavioral differences of symmetry and asymmetry processing in working memory: insights from fNIRS
Source: Sci Rep. 2025 Feb 8;15:4740. doi: 10.1038/s41598-024-84988-8 (PMC11807122; doi:10.1038/s41598-024-84988-8)
Supplement: Supplementary file 1 — Supplementary Material 1 [file 41598_2024_84988_MOESM1_ESM.xlsx]

## Sheet: Sheet1
Opt	Optode#	OptodeCoord(Monte Carlo)	Coord MNI	Structure
S1	1	128 205 121	2 56 3	Frontal_Sup_Medial_L
S2	2	86 208 114	-42 60 -3	Frontal_Mid_Orb_L
S3	3	110 202 135	-17 53 17	Frontal_Sup_L
S4	4	85 192 117	-42 44 -1	Frontal_Inf_Tri_L
S5	5	96 185 149	-32 36 29	Frontal_Inf_Tri_L
S6	6	132 181 164	5 30 42	Frontal_Sup_Medial_R
S7	7	69 166 148	-59 18 26	Frontal_Inf_Oper_L
S8	8	108 168 185	-19 17 62	Frontal_Mid_L
S9	9	152 211 138	26 60 19	Frontal_Sup_R
S10	10	167 204 118	41 54 0	Frontal_Mid_Orb_R
S11	11	157 183 147	31 32 26	Frontal_Mid_R
S12	12	166 191 121	40 41 2	Frontal_Inf_Tri_R
S13	13	153 173 191	27 20 67	Frontal_Sup_R
S14	14	190 170 145	65 18 23	Frontal_Inf_Oper_R
S15	15	175 137 175	50 -15 49	Postcentral_R
S16	16	176 138 113	52 -12 -9	Temporal_Mid_R
S17	17	157 106 206	32 -48 76	Postcentral_R
S18	18	174 109 150	50 -43 24	Angular_R
S19	19	162 90 173	38 -63 45	Occipital_Sup_R
S20	20	186 87 120	63 -64 -6	Temporal_Inf_R
S21	21	127 77 166	2 -75 37	Cuneus_L
S22	22	151 52 135	28 -99 6	Occipital_Mid_R
S23	23	124 65 116	0 -84 -11	Calcarine_L
S24	24	170 69 90	46 -81 -35	Cerebelum_Crus2_R
S25	25	82 132 116	-67	Temporal_Mid_L
S26	26	73 137 180	-54 -13 54	Postcentral_L
S27	27	83 105 151	-43 -44 25	SupraMarginal_L
S28	28	107 110 196	-20 -41 68	Postcentral_L
S29	29	77 94 121	-107	Temporal_Mid_L
S30	30	99 93 168	-26 -57 40	Parietal_Inf_L
S31	31	114 65 130	-10 -85 2	Calcarine_L
S32	32	86 71 91	-150	Cerebelum_Crus1_L
D1	33	105 219 119	-22 71 2	Frontal_Sup_L
D2	34	129 217 153	2 67 34	Frontal_Sup_Medial_L
D3	35	109 197 172	-18 46 51	Frontal_Sup_L
D4	36	83 190 137	-45 41 18	Frontal_Mid_L
D5	37	87 160 162	-40 10 39	Frontal_Mid_L
D6	38	82 152 117	-45 4 -4	Temporal_Sup_L
D7	39	109 135 188	-17 -16 62	Precentral_L
D8	40	81 133 147	-45 -16 23	Postcentral_L
D9	41	94 110 168	-32 -40 41	Parietal_Inf_L
D10	42	77 110 118	-93	Temporal_Mid_L
D11	43	108 93 184	-17 -59 55	Precuneus_L
D12	44	72 83 153	-54 -66 25	Temporal_Mid_L
D13	45	101 65 162	-24 -86 33	Occipital_Mid_L
D14	46	96 75 126	-104	Occipital_Inf_L
D15	47	105 60 109	-127	Cerebelum_Crus1_L
D16	48	125 48 140	1 -102 10	Occipital_Sup_L
D17	49	146 202 117	20 53 -1	Frontal_Sup_R
D18	50	144 185 158	18 34 37	Frontal_Sup_R
D19	51	174 191 134	49 40 14	Frontal_Inf_Tri_R
D20	52	180 172 170	55 20 47	Frontal_Mid_R
D21	53	177 155 116	52 4 -5	Temporal_Pole_Sup_R
D22	54	158 140 205	32 -13 78	Precentral_R
D23	55	181 142 146	57 -10 22	Postcentral_R
D24	56	165 115 172	40 -38 45	SupraMarginal_R
D25	57	175 115 120	51 -36 -4	Temporal_Mid_R
D26	58	153 90 185	29 -63 56	Occipital_Sup_R
D27	59	181 89 153	57 -63 25	Occipital_Mid_R
D28	60	150 80 159	26 -71 31	Occipital_Sup_R
D29	61	164 77 128	40 -74 1	Occipital_Inf_R
D30	62	150 70 108	26 -80 -19	Cerebelum_6_R
D31	63	89 77 86	-145	Cerebelum_Crus1_L
D32	64	62 102 146	-65 -46 20	Temporal_Sup_L
D33	65	70 85 116	-129	Temporal_Inf_L
D34	66	109 111 201	-17 -40 72	Parietal_Sup_L
D35	67	141 109 184	16 -43 56	Paracentral_Lobule_R
D36	68	174 111 146	50 -41 20	Temporal_Sup_R
D37	69	186 87 116	63 -64 -10	Temporal_Inf_R
D38	70	162 79 86	38 -70 -39	Cerebelum_Crus2_R
D39	71	83 183 111	-44 36 -8	Frontal_Inf_Orb_L
D40	72	165 181 117	40 31 -2	Frontal_Inf_Orb_R
D41	73	78 159 140	-49 11 18	Frontal_Inf_Oper_L
D42	74	118 163 178	-9 12 54	Supp_Motor_Area_L
D43	75	143 166 182	17 14 58	Supp_Motor_Area_R
D44	76	188 171 139	62 19 18	Frontal_Inf_Oper_R
D45	77	115 196 140	-12 47 20	Frontal_Sup_Medial_L
D46	78	153 212 148	27 62 29	Frontal_Mid_R
