# Supplementary material for: Neurocognitive dynamics and behavioral differences of symmetry and asymmetry processing in working memory: insights from fNIRS
Source: Sci Rep. 2025 Feb 8;15:4740. doi: 10.1038/s41598-024-84988-8 (PMC11807122; doi:10.1038/s41598-024-84988-8)
Supplement: Supplementary file 2 — Supplementary Material 2 [file 41598_2024_84988_MOESM2_ESM.xlsx]

## Sheet: Sheet1
Channel	Source	Detector	Shorts	ROI_sub	AAL_Source	AAL_Detector
1	1	1	N	mPFC	Frontal_Sup_Medial_L	Frontal_Sup_L
2	1	2	N	mPFC	Frontal_Sup_Medial_L	Frontal_Sup_Medial_L
3	1	17	N	mPFC	Frontal_Sup_Medial_L	Frontal_Sup_R
4	2	1	N	L_OFC	Frontal_Mid_Orb_L	Frontal_Sup_L
5	2	4	N	L_OFC	Frontal_Mid_Orb_L	Frontal_Mid_L
6	3	1	N	L_OFC	Frontal_Sup_L	Frontal_Sup_L
7	3	2	N	mPFC	Frontal_Sup_L	Frontal_Sup_Medial_L
8	3	4	N	L_dlPFC	Frontal_Sup_L	Frontal_Mid_L
9	3	45	Y		Frontal_Sup_L	Frontal_Sup_Medial_L
10	4	4	N	L_vlPFC	Frontal_Inf_Tri_L	Frontal_Mid_L
11	4	6	N	MTG	Frontal_Inf_Tri_L	Temporal_Sup_L
12	4	39	Y		Frontal_Inf_Tri_L	Frontal_Inf_Orb_L
13	5	3	N	L_dlPFC	Frontal_Inf_Tri_L	Frontal_Sup_L
14	5	4	N	L_dlPFC	Frontal_Inf_Tri_L	Frontal_Mid_L
15	5	5	N	L_dlPFC	Frontal_Inf_Tri_L	Frontal_Mid_L
16	6	2	N	mPFC	Frontal_Sup_Medial_R	Frontal_Sup_Medial_L
17	6	3	N	mPFC	Frontal_Sup_Medial_R	Frontal_Sup_L
18	6	18	N	mPFC	Frontal_Sup_Medial_R	Frontal_Sup_R
19	7	4	N	L_vlPFC	Frontal_Inf_Oper_L	Frontal_Mid_L
20	7	5	N	L_dlPFC	Frontal_Inf_Oper_L	Frontal_Mid_L
21	7	6	N	MTG	Frontal_Inf_Oper_L	Temporal_Sup_L
22	7	8	N	MotorL	Frontal_Inf_Oper_L	Postcentral_L
23	7	41	Y		Frontal_Inf_Oper_L	Frontal_Inf_Oper_L
24	8	3	N	L_dlPFC	Frontal_Mid_L	Frontal_Sup_L
25	8	5	N	L_dlPFC	Frontal_Mid_L	Frontal_Mid_L
26	8	7	N	MotorL	Frontal_Mid_L	Precentral_L
27	8	42	Y		Frontal_Mid_L	Supp_Motor_Area_L
28	9	2	N	mPFC	Frontal_Sup_R	Frontal_Sup_Medial_L
29	9	17	N	R_OFC	Frontal_Sup_R	Frontal_Sup_R
30	9	19	N	R_dlPFC	Frontal_Sup_R	Frontal_Inf_Tri_R
31	9	46	Y		Frontal_Sup_R	Frontal_Mid_R
32	10	17	N	R_OFC	Frontal_Mid_Orb_R	Frontal_Sup_R
33	10	19	N	R_OFC	Frontal_Mid_Orb_R	Frontal_Inf_Tri_R
34	11	18	N	R_dlPFC	Frontal_Mid_R	Frontal_Sup_R
35	11	19	N	R_dlPFC	Frontal_Mid_R	Frontal_Inf_Tri_R
36	11	20	N	R_dlPFC	Frontal_Mid_R	Frontal_Mid_R
37	12	19	N	R_vlPFC	Frontal_Inf_Tri_R	Frontal_Inf_Tri_R
38	12	21	N	MTG	Frontal_Inf_Tri_R	Temporal_Pole_Sup_R
39	12	40	Y		Frontal_Inf_Tri_R	Frontal_Inf_Orb_R
40	13	18	N	R_dlPFC	Frontal_Sup_R	Frontal_Sup_R
41	13	20	N	R_dlPFC	Frontal_Sup_R	Frontal_Mid_R
42	13	22	N	MotorL	Frontal_Sup_R	Precentral_R
43	13	43	Y		Frontal_Sup_R	Supp_Motor_Area_R
44	14	19	N	R_vlPFC	Frontal_Inf_Oper_R	Frontal_Inf_Tri_R
45	14	20	N	R_dlPFC	Frontal_Inf_Oper_R	Frontal_Mid_R
46	14	21	N	MTG	Frontal_Inf_Oper_R	Temporal_Pole_Sup_R
47	14	23	N	MotorR	Frontal_Inf_Oper_R	Postcentral_R
48	14	44	Y		Frontal_Inf_Oper_R	Frontal_Inf_Oper_R
49	15	20	N	MotorR	Postcentral_R	Frontal_Mid_R
50	15	22	N	MotorR	Postcentral_R	Precentral_R
51	15	23	N	MotorR	Postcentral_R	Postcentral_R
52	15	24	N	MotorR	Postcentral_R	SupraMarginal_R
53	16	21	N	MTG	Temporal_Mid_R	Temporal_Pole_Sup_R
54	16	23	N	MotorR	Temporal_Mid_R	Postcentral_R
55	16	25	N	MTG	Temporal_Mid_R	Temporal_Mid_R
56	17	22	N	MotorR	Postcentral_R	Precentral_R
57	17	24	N	rPPC	Postcentral_R	SupraMarginal_R
58	17	26	N	rPPC	Postcentral_R	Occipital_Sup_R
59	17	35	Y		Postcentral_R	Paracentral_Lobule_R
60	18	23	N	MotorR	Angular_R	Postcentral_R
61	18	24	N	rPPC	Angular_R	SupraMarginal_R
62	18	25	N	MTG	Angular_R	Temporal_Mid_R
63	18	27	N	rPPC	Angular_R	Occipital_Mid_R
64	18	36	Y		Angular_R	Temporal_Sup_R
65	19	24	N	rPPC	Occipital_Sup_R	SupraMarginal_R
66	19	26	N	rPPC	Occipital_Sup_R	Occipital_Sup_R
67	19	27	N	rPPC	Occipital_Sup_R	Occipital_Mid_R
68	19	28	N	rLOC	Occipital_Sup_R	Occipital_Sup_R
69	20	25	N	MTG	Temporal_Inf_R	Temporal_Mid_R
70	20	27	N	MTG	Temporal_Inf_R	Occipital_Mid_R
71	20	29	N	rLOC	Temporal_Inf_R	Occipital_Inf_R
72	20	37	Y		Temporal_Inf_R	Temporal_Inf_R
73	21	13	N	lLOC	Cuneus_L	Occipital_Mid_L
74	21	16	N	EVA	Cuneus_L	Occipital_Sup_L
75	21	28	N	rLOC	Cuneus_L	Occipital_Sup_R
76	22	16	N	EVA	Occipital_Mid_R	Occipital_Sup_L
77	22	28	N	rLOC	Occipital_Mid_R	Occipital_Sup_R
78	22	29	N	rLOC	Occipital_Mid_R	Occipital_Inf_R
79	22	30	N	rLOC	Occipital_Mid_R	Cerebelum_6_R
80	23	15	N	EVA	Calcarine_L	Cerebelum_Crus1_L
81	23	16	N	EVA	Calcarine_L	Occipital_Sup_L
82	23	30	N	EVA	Calcarine_L	Cerebelum_6_R
83	24	29	N	rLOC	Cerebelum_Crus2_R	Occipital_Inf_R
84	24	30	N	rLOC	Cerebelum_Crus2_R	Cerebelum_6_R
85	24	38	Y		Cerebelum_Crus2_R	Cerebelum_Crus2_R
86	25	6	N	MTG	Temporal_Mid_L	Temporal_Sup_L
87	25	8	N	MotorL	Temporal_Mid_L	Postcentral_L
88	25	10	N	MTG	Temporal_Mid_L	Temporal_Mid_L
89	26	5	N	MotorL	Postcentral_L	Frontal_Mid_L
90	26	7	N	MotorL	Postcentral_L	Precentral_L
91	26	8	N	MotorL	Postcentral_L	Postcentral_L
92	26	9	N	MotorL	Postcentral_L	Parietal_Inf_L
93	27	8	N	MotorL	SupraMarginal_L	Postcentral_L
94	27	9	N	lPPC	SupraMarginal_L	Parietal_Inf_L
95	27	10	N	MTG	SupraMarginal_L	Temporal_Mid_L
96	27	12	N	lPPC	SupraMarginal_L	Temporal_Mid_L
97	27	32	Y		SupraMarginal_L	Temporal_Sup_L
98	28	7	N	MotorL	Postcentral_L	Precentral_L
99	28	9	N	lPPC	Postcentral_L	Parietal_Inf_L
100	28	11	N	lPPC	Postcentral_L	Precuneus_L
101	28	34	Y		Postcentral_L	Parietal_Sup_L
102	29	10	N	MTG	Temporal_Mid_L	Temporal_Mid_L
103	29	12	N	MTG	Temporal_Mid_L	Temporal_Mid_L
104	29	14	N	lLOC	Temporal_Mid_L	Occipital_Inf_L
105	29	33	Y		Temporal_Mid_L	Temporal_Inf_L
106	30	9	N	lPPC	Parietal_Inf_L	Parietal_Inf_L
107	30	11	N	lPPC	Parietal_Inf_L	Precuneus_L
108	30	12	N	lPPC	Parietal_Inf_L	Temporal_Mid_L
109	30	13	N	lPPC	Parietal_Inf_L	Occipital_Mid_L
110	31	13	N	lLOC	Calcarine_L	Occipital_Mid_L
111	31	14	N	lLOC	Calcarine_L	Occipital_Inf_L
112	31	15	N	lLOC	Calcarine_L	Cerebelum_Crus1_L
113	31	16	N	EVA	Calcarine_L	Occipital_Sup_L
114	32	14	N	lLOC	Cerebelum_Crus1_L	Occipital_Inf_L
115	32	15	N	lLOC	Cerebelum_Crus1_L	Cerebelum_Crus1_L
116	32	31	Y		Cerebelum_Crus1_L	Cerebelum_Crus1_L
