# Supplementary material for: Neurocognitive dynamics and behavioral differences of symmetry and asymmetry processing in working memory: insights from fNIRS
Source: Sci Rep. 2025 Feb 8;15:4740. doi: 10.1038/s41598-024-84988-8 (PMC11807122; doi:10.1038/s41598-024-84988-8)
Supplement: Supplementary file 3 — Supplementary Material 3 [file 41598_2024_84988_MOESM3_ESM.xls]

## Sheet: S_ROI_pairwise comparisons
ROI	chroma	Contrast	M difference	SE	df	t	p
L_dlPFC	hbo	Asymmetrical Low - Symmetrical Low	0.007	1.605	1225.01	0.005	1
L_dlPFC	hbo	Asymmetrical High - Symmetrical High	6.381	1.605	1225.01	3.977	0
L_dlPFC	hbr	Asymmetrical Low - Symmetrical Low	2.085	0.47	1225.01	4.438	0
L_dlPFC	hbr	Asymmetrical High - Symmetrical High	1.141	0.47	1225.01	2.429	0.072
R_dlPFC	hbo	Asymmetrical Low - Symmetrical Low	-7.033	1.504	1225.01	-4.675	0
R_dlPFC	hbo	Asymmetrical High - Symmetrical High	11.209	1.504	1225.01	7.451	0
R_dlPFC	hbr	Asymmetrical Low - Symmetrical Low	1.614	0.478	1225.01	3.379	0.004
R_dlPFC	hbr	Asymmetrical High - Symmetrical High	-1.831	0.478	1225.01	-3.834	0.001
L_OFC	hbo	Asymmetrical Low - Symmetrical Low	-12.418	1.851	1225.01	-6.709	0
L_OFC	hbo	Asymmetrical High - Symmetrical High	-2.884	1.851	1225.01	-1.558	0.403
L_OFC	hbr	Asymmetrical Low - Symmetrical Low	0.426	0.648	1225.01	0.658	0.913
L_OFC	hbr	Asymmetrical High - Symmetrical High	-2.055	0.648	1225.01	-3.174	0.008
R_OFC	hbo	Asymmetrical Low - Symmetrical Low	-5.175	2.071	1225.01	-2.499	0.061
R_OFC	hbo	Asymmetrical High - Symmetrical High	-4.105	2.071	1225.01	-1.982	0.195
R_OFC	hbr	Asymmetrical Low - Symmetrical Low	0.134	0.71	1225.01	0.189	0.998
R_OFC	hbr	Asymmetrical High - Symmetrical High	-4.693	0.71	1225.01	-6.608	0
L_vlPFC	hbo	Asymmetrical Low - Symmetrical Low	2.424	1.831	1225.01	1.324	0.548
L_vlPFC	hbo	Asymmetrical High - Symmetrical High	-20.042	1.831	1225.01	-10.949	0
L_vlPFC	hbr	Asymmetrical Low - Symmetrical Low	3.781	0.784	1225.01	4.824	0
L_vlPFC	hbr	Asymmetrical High - Symmetrical High	-0.59	0.784	1225.01	-0.752	0.876
R_vlPFC	hbo	Asymmetrical Low - Symmetrical Low	6.202	2.669	1225.01	2.324	0.093
R_vlPFC	hbo	Asymmetrical High - Symmetrical High	-13.032	2.669	1225.01	-4.884	0
R_vlPFC	hbr	Asymmetrical Low - Symmetrical Low	4.286	1.193	1225.01	3.591	0.002
R_vlPFC	hbr	Asymmetrical High - Symmetrical High	5.44	1.193	1225.01	4.559	0
lLOC	hbo	Asymmetrical Low - Symmetrical Low	-3.72	2.121	1225.01	-1.754	0.296
lLOC	hbo	Asymmetrical High - Symmetrical High	15.709	2.121	1225.01	7.407	0
lLOC	hbr	Asymmetrical Low - Symmetrical Low	-0.521	0.511	1225.01	-1.018	0.739
lLOC	hbr	Asymmetrical High - Symmetrical High	6.896	0.511	1225.01	13.485	0
rLOC	hbo	Asymmetrical Low - Symmetrical Low	-3.58	1.767	1225.01	-2.026	0.179
rLOC	hbo	Asymmetrical High - Symmetrical High	18.703	1.767	1225.01	10.582	0
rLOC	hbr	Asymmetrical Low - Symmetrical Low	1.515	0.473	1225.01	3.199	0.008
rLOC	hbr	Asymmetrical High - Symmetrical High	4.632	0.473	1225.01	9.783	0
lPPC	hbo	Asymmetrical Low - Symmetrical Low	-3.652	2.265	1225.01	-1.612	0.372
lPPC	hbo	Asymmetrical High - Symmetrical High	20.078	2.265	1225.01	8.863	0
lPPC	hbr	Asymmetrical Low - Symmetrical Low	2.421	0.643	1225.01	3.767	0.001
lPPC	hbr	Asymmetrical High - Symmetrical High	3.55	0.643	1225.01	5.525	0
rPPC	hbo	Asymmetrical Low - Symmetrical Low	-5.05	2.281	1225.01	-2.214	0.12
rPPC	hbo	Asymmetrical High - Symmetrical High	23.171	2.281	1225.01	10.16	0
rPPC	hbr	Asymmetrical Low - Symmetrical Low	1.684	0.56	1225.01	3.006	0.014
rPPC	hbr	Asymmetrical High - Symmetrical High	3.604	0.56	1225.01	6.432	0
mPFC	hbo	Asymmetrical Low - Symmetrical Low	-9.294	1.251	1225.01	-7.426	0
mPFC	hbo	Asymmetrical High - Symmetrical High	5.334	1.251	1225.01	4.262	0
mPFC	hbr	Asymmetrical Low - Symmetrical Low	0.848	0.446	1225.01	1.903	0.227
mPFC	hbr	Asymmetrical High - Symmetrical High	0.277	0.446	1225.01	0.621	0.926
